# Supplementary material for: Sevoflurane postconditioning alleviates hypoxia-reoxygenation injury of cardiomyocytes by promoting mitochondrial autophagy through the HIF-1/BNIP3 signaling pathway
Source: PeerJ. 2019 Jun 24;7:e7165. doi: 10.7717/peerj.7165 (PMC6596409; doi:10.7717/peerj.7165)
Supplement: Supplemental Information 1 — Raw data for the level of LDH release, cell viability, apoptosis rate, HIF-1a, BNIP3, Beclin-1. Number of autophagosomes, FlaMeng Score. [file peerj-07-7165-s001.xlsx]

## Sheet: Sheet1
Cell viability
C	H/R	SpostC	2ME2	MSP
1.281	1.023	1.141	0.883	0.875
1.245	0.957	1.114	0.865	0.961
1.298	0.982	1.114	0.872	0.924
1.263	0.953	1.137	0.867	0.924
1.234	1.006	1.121	0.893	0.912
H/R+NC	H/R+siBNIP3	H/R+SPostC+NC	H/R+SPostC+siBNIP3
0.995	0.883	1.148	1.043
0.992	0.865	1.116	1.022
0.97	0.872	1.077	1.086
0.919	0.867	1.159	1.061
0.974	0.803	1.107	1.016
LDH
C	H/R	SpostC	2ME2	MSP
293.392	463.436	363.877	511.542	500.441
266.079	429.075	369.163	503.612	488.987
269.604	469.692	385.022	529.471	482.819
265.198	439.648	402.643	533.304	490.749
288.106	456.388	375.33	500.396	517.181
H/R+NC	H/R+siBNIP3	H/R+SPostC+NC	H/R+SPostC+siBNIP3
428.194	501.042	365.903	390.03
437.885	503.612	367.401	404.449
436.123	510.971	365.595	400.009
459.031	483.304	386.784	418.982
442.291	490.096	390.308	407.074
Apoptosis rate
C	H/R	SpostC	2ME2	MSP
0.2941	17.92	13.3	20.05	19.7
0.85	17.91	10.8	20.51	20.72
0.57	20.06	12.13	20.84	20.26
H/R+NC	H/R+siBNIP3	H/R+SPostC+NC	H/R+SPostC+siBNIP3
17.92	23.01	12.75	17.61
17.91	22.97	10.64	19.94
21.06	24.62	13.06	16.91
HIF-1α
C	H/R	SpostC	2ME2	MSP
0.268	0.579	0.898	0.294	0.312
0.25	0.606	0.909	0.304	0.305
0.264	0.569	0.895	0.308	0.313
H/R+NC	H/R+siBNIP3	H/R+SPostC+NC	H/R+SPostC+siBNIP3
0.516	0.418	0.748	0.738
0.546	0.542	0.865	0.859
0.498	0.483	0.837	0.733
BNIP3
C	H/R	SpostC	2ME2	MSP
0.511	0.706	0.949	0.477	0.508
0.533	0.7	1.032	0.495	0.517
0.524	0.653	0.974	0.479	0.503
H/R+NC	H/R+siBNIP3	H/R+SPostC+NC	H/R+SPostC+siBNIP3
0.8	0.469	0.979	0.462
0.694	0.437	0.923	0.602
0.685	0.565	0.937	0.567
Beclin-1
C	H/R	SpostC	2ME2	MSP
0.234	0.941	0.653	0.727	0.563
0.438	0.99	0.667	0.846	0.566
0.229	0.982	0.745	0.768	0.676
H/R+NC	H/R+siBNIP3	H/R+SPostC+NC	H/R+SPostC+siBNIP3
1.01	0.695	0.553	0.621
0.938	0.72	0.467	0.669
0.918	0.73	0.545	0.759
Number of Autophagosomes
C	H/R	SpostC	2ME2	MSP
1	8	2	8	7
0	14	6	7	8
1	9	5	10	11
0	8	2	7	9
0	4	6	8	5
H/R+NC	H/R+SiBNIP3	H/R+SPostC+NC	H/R+SPostC+SiBNIP3
9	10	2	10
13	10	4	9
8	14	6	6
8	10	3	5
5	8	6	8
FlaMeng Score
C	H/R	SpostC	2ME2	MSP
0.8	2.6	1.6	2.4	2.9
0.7	2.8	2	2.8	2.7
0.8	2.2	1.5	2.5	2.6
0.9	2.2	1.8	2.6	2.8
0.6	2.7	1.7	2.8	2.5
H/R+NC	H/R+SiBNIP3	H/R+SPostC+NC	H/R+SPostC+SiBNIP3
2.4	2.9	1.5	2.3
2.6	2.8	1.9	2.5
2.6	2.5	1.5	2.7
2.5	2.6	1.6	2.3
2.8	2.8	1.8	2.5
